# Supplementary material for: Brain-restricted mTOR inhibition with binary pharmacology
Source: Nature. 2022 Sep 14;609(7928):822–8. doi: 10.1038/s41586-022-05213-y (PMC9492542; doi:10.1038/s41586-022-05213-y)
Supplement: Supplementary file 3 — Kinase profiling results of FK-dasatinib. [file 41586_2022_5213_MOESM3_ESM.xlsx]

## Sheet: Sheet1
Kinase	Technology	10 nM Dasatinib	10 nM Dasatinib + 10 µM FKBP12	10 nM 05-022	10 nM 05-022 + 10 µM FKBP12
ABL1	ZLYTE	101	100	59	95
ABL1 E255K	ZLYTE	101	101	27	92
ABL1 F317I	ZLYTE	100	100	59	93
ABL1 F317L	ZLYTE	100	100	62	97
ABL1 G250E	ZLYTE	100	100	60	96
ABL1 T315I	ZLYTE	5	6	1	5
ABL1 Y253F	ZLYTE	100	100	61	95
ABL2 (Arg)	ZLYTE	101	101	70	97
ACVR1B (ALK4)	ZLYTE	1	6	-2	1
ADRBK1 (GRK2)	ZLYTE	2	3	2	4
ADRBK2 (GRK3)	ZLYTE	-2	8	0	5
AKT1 (PKB alpha)	ZLYTE	5	2	5	0
AKT2 (PKB beta)	ZLYTE	3	9	5	6
AKT3 (PKB gamma)	ZLYTE	4	6	6	3
ALK	ZLYTE	3	5	-2	-1
AMPK (A1/B2/G2)	ZLYTE	6	8	7	6
AMPK (A1/B2/G3)	ZLYTE	9	15	8	16
AMPK (A2/B1/G2)	ZLYTE	6	12	5	14
AMPK (A2/B1/G3)	ZLYTE	4	14	5	17
AMPK (A2/B2/G3)	ZLYTE	6	14	11	14
AMPK A1/B1/G1	ZLYTE	0	-1	1	1
AMPK A2/B1/G1	ZLYTE	4	5	5	4
AURKA (Aurora A)	ZLYTE	2	4	3	0
AURKB (Aurora B)	ZLYTE	9	7	7	1
AURKC (Aurora C)	ZLYTE	1	1	0	-1
AXL	ZLYTE	5	-12	5	-9
BLK	ZLYTE	99	99	56	93
BMX	ZLYTE	99	98	52	89
BRAF	ZLYTE	7	12	5	6
BRAF V599E	ZLYTE	31	31	8	7
BRSK1 (SAD1)	ZLYTE	5	4	5	0
BTK	ZLYTE	99	98	65	90
CAMK1D (CaMKI delta)	ZLYTE	8	17	9	13
CAMK1G (CAMKI gamma)	ZLYTE	1	-5	-1	7
CAMK2A (CaMKII alpha)	ZLYTE	5	7	7	7
CAMK2B (CaMKII beta)	ZLYTE	7	7	5	1
CAMK2D (CaMKII delta)	ZLYTE	6	11	5	11
CAMK4 (CaMKIV)	ZLYTE	5	5	10	3
CDC42 BPA (MRCKA)	ZLYTE	0	-3	1	-2
CDC42 BPB (MRCKB)	ZLYTE	7	-4	4	-2
CDC42 BPG (MRCKG)	ZLYTE	7	-1	-1	-1
CDK1/cyclin B	ZLYTE	3	3	2	-6
CDK17/cyclin Y	ZLYTE	7	8	4	5
CDK18/cyclin Y	ZLYTE	6	9	5	5
CDK2/cyclin A	ZLYTE	3	6	4	2
CDK5/p25	ZLYTE	2	2	2	2
CDK5/p35	ZLYTE	4	2	5	1
CDKL5	ZLYTE	5	7	1	5
CHEK1 (CHK1)	ZLYTE	11	10	9	5
CHEK2 (CHK2)	ZLYTE	4	-2	4	6
CLK1	ZLYTE	3	6	3	2
CLK2	ZLYTE	8	-6	10	-5
CLK3	ZLYTE	6	11	5	2
CSF1R (FMS)	ZLYTE	100	97	42	82
CSK	ZLYTE	61	61	12	37
CSNK1A1 (CK1 alpha 1)	ZLYTE	-1	8	1	9
CSNK1A1L	ZLYTE	2	2	1	4
CSNK1D (CK1 delta)	ZLYTE	2	4	2	-3
CSNK1E (CK1 epsilon)	ZLYTE	8	10	9	3
CSNK1E (CK1 epsilon) R178C	ZLYTE	1	3	3	3
CSNK1G1 (CK1 gamma 1)	ZLYTE	8	8	5	7
CSNK1G2 (CK1 gamma 2)	ZLYTE	5	0	5	0
CSNK1G3 (CK1 gamma 3)	ZLYTE	3	3	2	2
CSNK2A1 (CK2 alpha 1)	ZLYTE	7	4	7	6
CSNK2A2 (CK2 alpha 2)	ZLYTE	11	8	9	8
DAPK3 (ZIPK)	ZLYTE	2	0	4	3
DCAMKL1 (DCLK1)	ZLYTE	1	4	6	6
DCAMKL2 (DCK2)	ZLYTE	7	12	8	6
DNA-PK	ZLYTE	5	5	6	2
DYRK1A	ZLYTE	2	1	3	-4
DYRK1B	ZLYTE	5	6	5	7
DYRK3	ZLYTE	4	8	3	6
DYRK4	ZLYTE	1	7	1	14
EEF2K	ZLYTE	2	3	2	2
EGFR (ErbB1)	ZLYTE	30	32	-5	-4
EGFR (ErbB1) C797S	ZLYTE	11	-26	2	-39
EGFR (ErbB1) G719C	ZLYTE	21	4	1	-13
EGFR (ErbB1) G719S	ZLYTE	13	9	2	-2
EGFR (ErbB1) L858R	ZLYTE	26	21	1	-3
EGFR (ErbB1) L861Q	ZLYTE	45	38	-3	3
EGFR (ErbB1) T790M	ZLYTE	1	1	0	4
EGFR (ErbB1) T790M C797S L858R	ZLYTE	1	-3	0	-3
EGFR (ErbB1) T790M L858R	ZLYTE	1	-2	0	-3
EPHA1	ZLYTE	66	76	14	37
EPHA2	ZLYTE	98	99	29	79
EPHA4	ZLYTE	100	99	38	76
EPHA5	ZLYTE	100	99	58	94
EPHA8	ZLYTE	101	101	77	93
EPHB1	ZLYTE	100	100	30	90
EPHB2	ZLYTE	100	101	91	100
EPHB3	ZLYTE	84	85	9	42
EPHB4	ZLYTE	98	98	67	96
ERBB2 (HER2)	ZLYTE	2	-2	2	-4
ERBB4 (HER4)	ZLYTE	38	38	5	-2
FER	ZLYTE	5	7	5	8
FES (FPS)	ZLYTE	10	5	5	2
FGFR1	ZLYTE	1	-94	-1	-85
FGFR2	ZLYTE	6	-17	1	-19
FGFR2 N549H	ZLYTE	-1	-63	-1	-65
FGFR3	ZLYTE	1	18	2	21
FGFR3 K650E	ZLYTE	4	-8	2	-4
FGFR3 V555M	ZLYTE	-2	-38	-3	-31
FGFR4	ZLYTE	10	1	12	0
FGR	ZLYTE	102	102	75	99
FLT1 (VEGFR1)	ZLYTE	-3	-6	-4	-8
FLT3	ZLYTE	8	7	9	-3
FLT3 D835Y	ZLYTE	8	13	6	11
FLT4 (VEGFR3)	ZLYTE	7	0	4	-2
FRAP1 (mTOR)	ZLYTE	1	0	0	-1
FRK (PTK5)	ZLYTE	99	97	43	83
FYN	ZLYTE	100	101	31	90
GRK4	ZLYTE	-2	-18	2	-19
GRK5	ZLYTE	-1	-5	0	3
GRK6	ZLYTE	-1	3	-3	9
GRK7	ZLYTE	3	-1	9	-1
GSK3A (GSK3 alpha)	ZLYTE	5	8	2	1
GSK3B (GSK3 beta)	ZLYTE	0	3	2	6
HCK	ZLYTE	99	100	46	86
HIPK1 (Myak)	ZLYTE	1	8	1	10
HIPK2	ZLYTE	8	11	7	6
HIPK3 (YAK1)	ZLYTE	2	4	2	1
HIPK4	ZLYTE	2	2	2	-2
IGF1R	ZLYTE	5	5	7	-10
IKBKB (IKK beta)	ZLYTE	3	1	5	4
IKBKE (IKK epsilon)	ZLYTE	6	8	7	6
INSR	ZLYTE	5	7	9	-2
INSRR (IRR)	ZLYTE	4	21	6	17
IRAK4	ZLYTE	6	10	1	9
ITK	ZLYTE	3	-1	5	4
JAK1	ZLYTE	-1	-13	0	-9
JAK2	ZLYTE	2	-11	2	-12
JAK2 JH1 JH2	ZLYTE	3	-13	2	-12
JAK2 JH1 JH2 V617F	ZLYTE	-1	-44	-1	-32
JAK3	ZLYTE	-1	-15	-2	-11
KDR (VEGFR2)	ZLYTE	4	2	7	-3
KIT	ZLYTE	58	47	2	7
KIT T670I	ZLYTE	2	-23	1	-4
KIT V559D	ZLYTE	87	72	9	24
KIT V559D V654A	ZLYTE	11	-13	-2	-15
KIT V560G	ZLYTE	79	60	3	9
KSR2	ZLYTE	2	5	1	7
LCK	ZLYTE	98	98	53	86
LTK (TYK1)	ZLYTE	6	-19	4	-14
LYN A	ZLYTE	100	100	47	88
LYN B	ZLYTE	101	101	78	98
MAP2K1 (MEK1)	ZLYTE	7	7	11	1
MAP2K2 (MEK2)	ZLYTE	2	4	8	-5
MAP2K6 (MKK6)	ZLYTE	9	8	11	3
MAP3K19 (YSK4)	ZLYTE	3	-1	4	2
MAP3K8 (COT)	ZLYTE	11	10	4	8
MAP3K9 (MLK1)	ZLYTE	10	9	6	10
MAP4K2 (GCK)	ZLYTE	25	10	12	11
MAP4K4 (HGK)	ZLYTE	10	12	7	9
MAP4K5 (KHS1)	ZLYTE	51	49	17	14
MAPK1 (ERK2)	ZLYTE	5	11	4	8
MAPK10 (JNK3)	ZLYTE	5	13	4	10
MAPK11 (p38 beta)	ZLYTE	8	9	9	4
MAPK12 (p38 gamma)	ZLYTE	8	7	9	-2
MAPK13 (p38 delta)	ZLYTE	4	6	4	2
MAPK14 (p38 alpha)	ZLYTE	3	-4	0	-11
MAPK14 (p38 alpha) Direct	ZLYTE	14	13	9	8
MAPK3 (ERK1)	ZLYTE	4	5	4	0
MAPK7 (ERK5)	ZLYTE	5	5	3	7
MAPK8 (JNK1)	ZLYTE	14	3	8	-11
MAPK9 (JNK2)	ZLYTE	3	-2	-8	-4
MAPKAPK2	ZLYTE	1	-2	0	-3
MAPKAPK3	ZLYTE	9	8	9	4
MAPKAPK5 (PRAK)	ZLYTE	4	-1	6	-2
MARK1 (MARK)	ZLYTE	6	8	5	1
MARK2	ZLYTE	1	3	1	0
MARK3	ZLYTE	9	15	7	8
MARK4	ZLYTE	7	5	3	-2
MATK (HYL)	ZLYTE	4	6	3	-2
MELK	ZLYTE	10	9	7	5
MERTK (cMER)	ZLYTE	6	6	8	0
MET (cMet)	ZLYTE	4	-18	4	-8
MET (cMet) Y1235D	ZLYTE	0	-31	-2	-25
MET M1250T	ZLYTE	-1	-19	0	-15
MINK1	ZLYTE	10	10	8	9
MKNK1 (MNK1)	ZLYTE	2	-1	0	-1
MST1R (RON)	ZLYTE	4	-8	6	-8
MST4	ZLYTE	6	3	6	5
MUSK	ZLYTE	8	5	7	0
MYLK2 (skMLCK)	ZLYTE	4	6	8	7
NEK1	ZLYTE	3	-2	1	-1
NEK2	ZLYTE	-2	-3	1	-4
NEK4	ZLYTE	4	7	12	-2
NEK6	ZLYTE	9	7	7	7
NEK9	ZLYTE	0	-1	1	2
NIM1K	ZLYTE	7	17	9	20
NTRK1 (TRKA)	ZLYTE	18	14	14	12
NTRK2 (TRKB)	ZLYTE	8	9	5	2
NTRK3 (TRKC)	ZLYTE	4	5	5	2
PAK1	ZLYTE	12	13	14	8
PAK2 (PAK65)	ZLYTE	11	11	9	10
PAK3	ZLYTE	12	5	11	12
PAK4	ZLYTE	6	1	4	-2
PAK6	ZLYTE	4	1	8	-3
PAK7 (KIAA1264)	ZLYTE	3	6	2	3
PASK	ZLYTE	5	1	4	3
PDGFRA (PDGFR alpha)	ZLYTE	52	48	5	23
PDGFRA D842V	ZLYTE	15	11	-2	2
PDGFRA T674I	ZLYTE	5	-17	2	-10
PDGFRA V561D	ZLYTE	92	91	9	60
PDGFRB (PDGFR beta)	ZLYTE	57	55	13	25
PDK1	ZLYTE	8	7	11	7
PDK1 Direct	ZLYTE	-1	-5	0	1
PEAK1	ZLYTE	98	96	95	97
PHKG1	ZLYTE	4	3	2	6
PHKG2	ZLYTE	5	1	5	3
PIM1	ZLYTE	0	-5	0	-3
PIM2	ZLYTE	-2	-9	-3	-8
PIM3	ZLYTE	4	-6	7	8
PKN1 (PRK1)	ZLYTE	9	4	9	8
PLK1	ZLYTE	3	9	4	3
PLK2	ZLYTE	6	8	6	7
PLK3	ZLYTE	-4	-21	-2	-24
PRKACA (PKA)	ZLYTE	1	3	4	3
PRKCA (PKC alpha)	ZLYTE	19	7	15	2
PRKCB1 (PKC beta I)	ZLYTE	15	-1	12	-11
PRKCB2 (PKC beta II)	ZLYTE	16	1	12	-7
PRKCD (PKC delta)	ZLYTE	17	-8	11	-5
PRKCE (PKC epsilon)	ZLYTE	12	-3	11	-11
PRKCG (PKC gamma)	ZLYTE	13	-4	15	-2
PRKCH (PKC eta)	ZLYTE	20	5	15	-8
PRKCI (PKC iota)	ZLYTE	4	-24	5	-18
PRKCN (PKD3)	ZLYTE	3	4	5	3
PRKCQ (PKC theta)	ZLYTE	10	-1	10	-7
PRKCZ (PKC zeta)	ZLYTE	2	-3	16	-13
PRKD1 (PKC mu)	ZLYTE	10	12	9	8
PRKD2 (PKD2)	ZLYTE	7	7	5	5
PRKG1	ZLYTE	4	0	6	-5
PRKG2 (PKG2)	ZLYTE	1	-7	4	-2
PRKX	ZLYTE	4	4	5	3
PTK2 (FAK)	ZLYTE	4	5	4	0
PTK2B (FAK2)	ZLYTE	4	2	7	-3
PTK6 (Brk)	ZLYTE	30	32	5	15
RAF1 (cRAF) Y340D Y341D	ZLYTE	14	18	8	8
RET	ZLYTE	13	9	10	-2
RET A883F	ZLYTE	1	-4	0	-3
RET S891A	ZLYTE	8	-19	1	-22
RET V804E	ZLYTE	2	-1	1	-2
RET V804L	ZLYTE	1	3	3	1
RET Y791F	ZLYTE	12	12	8	7
ROCK1	ZLYTE	-1	0	0	1
ROCK2	ZLYTE	2	0	3	0
ROS1	ZLYTE	3	4	3	-2
RPS6KA1 (RSK1)	ZLYTE	5	6	8	0
RPS6KA2 (RSK3)	ZLYTE	4	-6	4	-7
RPS6KA3 (RSK2)	ZLYTE	2	-2	3	-2
RPS6KA4 (MSK2)	ZLYTE	6	2	7	2
RPS6KA5 (MSK1)	ZLYTE	3	3	3	6
RPS6KA6 (RSK4)	ZLYTE	0	2	0	1
RPS6KB1 (p70S6K)	ZLYTE	5	0	3	3
RPS6KB2 (p70S6Kb)	ZLYTE	6	1	4	-2
SBK1	ZLYTE	3	10	6	12
SGK (SGK1)	ZLYTE	2	2	3	4
SGK2	ZLYTE	4	3	4	3
SGKL (SGK3)	ZLYTE	7	6	4	4
SNF1LK2	ZLYTE	93	93	20	46
SRC	ZLYTE	100	101	63	98
SRC N1	ZLYTE	101	100	96	102
SRMS (Srm)	ZLYTE	87	86	13	33
SRPK1	ZLYTE	4	3	3	2
SRPK2	ZLYTE	0	0	0	-4
STK22B (TSSK2)	ZLYTE	4	7	7	4
STK22D (TSSK1)	ZLYTE	7	6	7	-9
STK23 (MSSK1)	ZLYTE	5	7	6	4
STK24 (MST3)	ZLYTE	13	20	11	8
STK25 (YSK1)	ZLYTE	11	4	5	1
STK3 (MST2)	ZLYTE	7	-2	4	-3
STK4 (MST1)	ZLYTE	1	-5	1	1
SYK	ZLYTE	6	8	5	1
TAOK2 (TAO1)	ZLYTE	5	2	4	0
TBK1	ZLYTE	7	9	7	5
TEK (Tie2)	ZLYTE	7	6	6	-1
TEK (TIE2) Y897S	ZLYTE	2	-12	1	-11
TNK1	ZLYTE	0	-2	0	0
TXK	ZLYTE	89	76	22	37
TYK2	ZLYTE	4	9	6	5
TYRO3 (RSE)	ZLYTE	10	4	5	4
YES1	ZLYTE	100	100	77	99
ZAP70	ZLYTE	4	-4	3	-9
CAMK1 (CaMK1)	Adapta	-14	28	-5	29
CDK4/cyclin D1	Adapta	6	-10	0	-15
CDK4/cyclin D3	Adapta	9	12	5	3
CDK6/cyclin D1	Adapta	11	-10	3	1
CDK7/cyclin H/MNAT1	Adapta	4	8	0	15
CDK9/cyclin T1	Adapta	8	-3	-8	-12
CHUK (IKK alpha)	Adapta	-3	-3	-3	-2
DAPK1	Adapta	6	4	5	4
GSG2 (Haspin)	Adapta	-6	0	-3	-5
IRAK1	Adapta	15	-4	10	5
LRRK2	Adapta	-4	-8	-6	-16
LRRK2 FL	Adapta	-6	-3	-4	7
LRRK2 G2019S	Adapta	8	5	2	-6
LRRK2 G2019S FL	Adapta	-3	2	-7	3
LRRK2 I2020T	Adapta	-6	2	3	16
LRRK2 R1441C	Adapta	5	5	5	8
NUAK1 (ARK5)	Adapta	-10	7	0	10
PI4K2A (PI4K2 alpha)	Adapta	-3	8	-5	-2
PI4K2B (PI4K2 beta)	Adapta	-6	-9	2	-11
PI4KA (PI4K alpha)	Adapta	-7	8	0	11
PI4KB (PI4K beta)	Adapta	2	-2	1	-19
PIK3C2A (PI3K-C2 alpha)	Adapta	9	-2	-7	-10
PIK3C2B (PI3K-C2 beta)	Adapta	0	1	0	-11
PIK3C2G (PI3K-C2 gamma)	Adapta	3	-4	8	0
PIK3C3 (hVPS34)	Adapta	2	-1	5	0
PIK3CA E542K/PIK3R1 (p110 alpha E542K/p85 alpha)	Adapta	7	-18	8	-3
PIK3CA E545K/PIK3R1 (p110 alpha E545K/p85 alpha)	Adapta	-1	-6	-4	-10
PIK3CA/PIK3R1 (p110 alpha/p85 alpha)	Adapta	3	-16	-5	-35
PIK3CA/PIK3R3 (p110 alpha/p55 gamma)	Adapta	-3	-17	1	-18
PIK3CB/PIK3R1 (p110 beta/p85 alpha)	Adapta	1	13	-6	16
PIK3CB/PIK3R2 (p110 beta/p85 beta)	Adapta	1	-19	3	-18
PIK3CD/PIK3R1 (p110 delta/p85 alpha)	Adapta	-8	-25	9	-30
PIK3CG (p110 gamma)	Adapta	12	-10	8	0
PIP4K2A	Adapta	-15	4	-6	-19
PIP5K1A	Adapta	-11	-9	-2	-12
PIP5K1B	Adapta	-14	-31	-10	-14
PIP5K1C	Adapta	-8	-9	-1	-12
SPHK1	Adapta	22	20	16	24
SPHK2	Adapta	-13	-5	-9	-3
AAK1	LanthaScreen Binding	3	1	4	4
ABL1 H396P	LanthaScreen Binding	95	92	24	104
ABL1 M351T	LanthaScreen Binding	101	99	2	101
ABL1 Q252H	LanthaScreen Binding	103	94	15	98
ACVR1 (ALK2)	LanthaScreen Binding	2	-5	2	-15
ACVR1 (ALK2) R206H	LanthaScreen Binding	8	-14	-3	-36
ACVR2A	LanthaScreen Binding	22	17	-1	-1
ACVR2B	LanthaScreen Binding	5	12	5	9
ACVRL1 (ALK1)	LanthaScreen Binding	16	0	-2	-31
ADCK3	LanthaScreen Binding	-1	16	-1	21
ALK C1156Y	LanthaScreen Binding	-7	-2	-6	-2
ALK F1174L	LanthaScreen Binding	-4	-4	0	1
ALK L1196M	LanthaScreen Binding	-5	-9	0	3
ALK R1275Q	LanthaScreen Binding	-1	-3	-6	-1
ALK T1151_L1152insT	LanthaScreen Binding	-2	4	2	3
AMPK (A1/B1/G2)	LanthaScreen Binding	3	1	4	2
AMPK (A1/B1/G3)	LanthaScreen Binding	-2	2	-3	-1
AMPK (A1/B2/G1)	LanthaScreen Binding	-2	2	-1	-4
AMPK (A2/B2/G1)	LanthaScreen Binding	-2	-2	-3	-2
AMPK (A2/B2/G2)	LanthaScreen Binding	-1	3	3	1
ANKK1	LanthaScreen Binding	1	11	-1	15
AXL R499C	LanthaScreen Binding	-1	-1	0	7
BMPR1A (ALK3)	LanthaScreen Binding	0	-66	-2	-68
BMPR1B (ALK6)	LanthaScreen Binding	7	-9	-3	-20
BMPR2	LanthaScreen Binding	0	3	2	-3
BRAF	LanthaScreen Binding	18	13	-6	-7
BRAF V599E	LanthaScreen Binding	21	19	-1	-1
BRSK2	LanthaScreen Binding	-11	2	-4	-2
CAMK2G (CaMKII gamma)	LanthaScreen Binding	-2	5	-4	0
CAMKK1 (CAMKKA)	LanthaScreen Binding	4	2	-2	3
CAMKK2 (CaMKK beta)	LanthaScreen Binding	3	8	3	3
CASK	LanthaScreen Binding	-7	-25	-5	-4
CDC7/DBF4	LanthaScreen Binding	7	16	5	10
CDK11 (Inactive)	LanthaScreen Binding	-3	2	-6	0
CDK11/cyclin C	LanthaScreen Binding	-2	9	3	9
CDK13/cyclin K	LanthaScreen Binding	4	-3	-5	1
CDK14 (PFTK1)/cyclin Y	LanthaScreen Binding	-3	2	-1	3
CDK16 (PCTK1)/cyclin Y	LanthaScreen Binding	-10	-2	-7	-3
CDK2/cyclin A1	LanthaScreen Binding	1	1	-5	-3
CDK2/cyclin E1	LanthaScreen Binding	0	-7	-1	-11
CDK2/cyclin O	LanthaScreen Binding	5	12	11	-13
CDK3/cyclin E1	LanthaScreen Binding	0	-21	-4	7
CDK5 (Inactive)	LanthaScreen Binding	4	-8	0	-17
CDK8/cyclin C	LanthaScreen Binding	2	5	1	5
CDK9 (Inactive)	LanthaScreen Binding	-2	8	4	2
CDK9/cyclin K	LanthaScreen Binding	-1	2	-4	-1
CLK4	LanthaScreen Binding	3	6	4	5
DAPK2	LanthaScreen Binding	1	-11	-3	-6
DDR1	LanthaScreen Binding	72	74	1	13
DDR2	LanthaScreen Binding	53	54	-1	9
DDR2 N456S	LanthaScreen Binding	106	96	17	90
DDR2 T654M	LanthaScreen Binding	7	3	-3	-5
DMPK	LanthaScreen Binding	1	4	3	6
DYRK2	LanthaScreen Binding	-6	-4	-2	-16
EGFR (ErbB1) d746-750	LanthaScreen Binding	56	58	0	15
EGFR (ErbB1) d747-749 A750P	LanthaScreen Binding	44	52	-12	6
EIF2AK2 (PKR)	LanthaScreen Binding	-5	-10	-5	-3
EPHA3	LanthaScreen Binding	102	102	1	58
EPHA6	LanthaScreen Binding	2	-1	-1	0
EPHA7	LanthaScreen Binding	-3	4	-4	-1
ERN1	LanthaScreen Binding	0	0	-3	7
ERN2	LanthaScreen Binding	-5	-2	-1	2
FGFR1 V561M	LanthaScreen Binding	-7	12	-2	8
FGFR3 G697C	LanthaScreen Binding	-9	-17	-2	5
FGFR3 K650M	LanthaScreen Binding	3	3	-1	6
FLT3 ITD	LanthaScreen Binding	-7	22	-2	12
FYN A	LanthaScreen Binding	103	99	7	53
GAK	LanthaScreen Binding	60	54	-5	5
GRK1	LanthaScreen Binding	2	7	1	9
HUNK	LanthaScreen Binding	0	5	1	5
ICK	LanthaScreen Binding	1	-2	-1	-2
IRAK3	LanthaScreen Binding	1	7	4	6
KIT A829P	LanthaScreen Binding	89	89	2	20
KIT D816H	LanthaScreen Binding	86	80	19	30
KIT D816V	LanthaScreen Binding	79	79	2	36
KIT D820E	LanthaScreen Binding	81	83	-2	15
KIT N822K	LanthaScreen Binding	82	82	-3	26
KIT T670E	LanthaScreen Binding	1	-3	0	2
KIT V559D T670I	LanthaScreen Binding	0	3	2	4
KIT V654A	LanthaScreen Binding	44	51	-6	14
KIT Y823D	LanthaScreen Binding	84	89	-2	27
LATS2	LanthaScreen Binding	3	2	2	-5
LIMK1	LanthaScreen Binding	17	16	8	8
LIMK2	LanthaScreen Binding	2	2	-1	-1
MAP2K1 (MEK1)	LanthaScreen Binding	3	2	1	3
MAP2K1 (MEK1) S218D S222D	LanthaScreen Binding	-1	2	-2	2
MAP2K2 (MEK2)	LanthaScreen Binding	-1	2	-1	-2
MAP2K4 (MEK4)	LanthaScreen Binding	-1	-2	-3	-9
MAP2K5 (MEK5)	LanthaScreen Binding	34	35	-1	-1
MAP2K6 (MKK6)	LanthaScreen Binding	-3	8	-2	8
MAP2K6 (MKK6) S207E T211E	LanthaScreen Binding	-2	2	-2	-1
MAP3K10 (MLK2)	LanthaScreen Binding	1	1	2	3
MAP3K11 (MLK3)	LanthaScreen Binding	1	4	-1	3
MAP3K14 (NIK)	LanthaScreen Binding	-2	2	-2	-1
MAP3K2 (MEKK2)	LanthaScreen Binding	-2	-1	0	0
MAP3K3 (MEKK3)	LanthaScreen Binding	1	3	-3	-6
MAP3K5 (ASK1)	LanthaScreen Binding	0	-1	4	1
MAP3K7/MAP3K7IP1 (TAK1-TAB1)	LanthaScreen Binding	2	-7	-3	0
MAP4K1 (HPK1)	LanthaScreen Binding	5	5	1	3
MAP4K3 (GLK)	LanthaScreen Binding	1	6	-2	4
MAPK10 (JNK3)	LanthaScreen Binding	-1	0	-2	3
MAPK15 (ERK7)	LanthaScreen Binding	1	-8	0	-1
MAPK8 (JNK1)	LanthaScreen Binding	-8	1	0	-10
MAPK9 (JNK2)	LanthaScreen Binding	0	-3	-2	0
MASTL	LanthaScreen Binding	0	-1	2	-3
MERTK (cMER) A708S	LanthaScreen Binding	-1	1	-1	2
MET D1228H	LanthaScreen Binding	5	7	2	11
MKNK2 (MNK2)	LanthaScreen Binding	2	3	-3	-2
MLCK (MLCK2)	LanthaScreen Binding	-3	3	1	-2
MLK4	LanthaScreen Binding	6	-4	-3	-7
MYLK (MLCK)	LanthaScreen Binding	-2	3	-1	1
MYLK4	LanthaScreen Binding	3	11	8	6
MYO3A (MYO3 alpha)	LanthaScreen Binding	4	-7	3	-1
MYO3B (MYO3 beta)	LanthaScreen Binding	3	8	2	5
NEK8	LanthaScreen Binding	0	6	1	-4
NLK	LanthaScreen Binding	6	-1	-3	-9
NUAK2	LanthaScreen Binding	7	0	-3	0
PKMYT1	LanthaScreen Binding	21	25	7	8
PKN2 (PRK2)	LanthaScreen Binding	4	5	-3	0
PLK4	LanthaScreen Binding	-1	0	2	0
PRKACB (PRKAC beta)	LanthaScreen Binding	-9	-3	-7	-11
PRKACG (PRKAC gamma)	LanthaScreen Binding	0	6	2	-1
RAF1 (cRAF) Y340D Y341D	LanthaScreen Binding	12	18	1	2
RET G691S	LanthaScreen Binding	0	0	-4	3
RET M918T	LanthaScreen Binding	7	2	1	8
RET V804M	LanthaScreen Binding	6	-8	-7	-9
RIPK2	LanthaScreen Binding	87	87	3	30
RIPK3	LanthaScreen Binding	54	40	-2	9
SIK1	LanthaScreen Binding	85	87	4	26
SIK3	LanthaScreen Binding	53	53	2	13
SLK	LanthaScreen Binding	1	1	-2	2
STK16 (PKL12)	LanthaScreen Binding	-1	-1	1	2
STK17A (DRAK1)	LanthaScreen Binding	3	8	5	7
STK17B (DRAK2)	LanthaScreen Binding	-5	-8	-2	-1
STK32B (YANK2)	LanthaScreen Binding	-5	-1	-2	-2
STK32C (YANK3)	LanthaScreen Binding	-1	-2	-3	-2
STK33	LanthaScreen Binding	-1	8	3	2
STK38 (NDR)	LanthaScreen Binding	0	2	4	-1
STK38L (NDR2)	LanthaScreen Binding	-2	-3	0	-7
STK39 (STLK3)	LanthaScreen Binding	4	-5	-6	3
TAOK1	LanthaScreen Binding	-5	1	-1	3
TAOK3 (JIK)	LanthaScreen Binding	-2	2	4	-2
TEC	LanthaScreen Binding	21	20	-2	8
TEK (TIE2) R849W	LanthaScreen Binding	-4	-14	-8	-10
TEK (TIE2) Y1108F	LanthaScreen Binding	3	-22	1	3
TESK1	LanthaScreen Binding	40	34	-1	-2
TESK2	LanthaScreen Binding	30	35	3	6
TGFBR1 (ALK5)	LanthaScreen Binding	33	32	0	1
TGFBR2	LanthaScreen Binding	-5	-5	-4	7
TLK1	LanthaScreen Binding	-1	4	-3	5
TLK2	LanthaScreen Binding	-3	-3	1	-3
TNIK	LanthaScreen Binding	-4	6	-9	1
TNK2 (ACK)	LanthaScreen Binding	82	82	2	30
TTK	LanthaScreen Binding	-2	0	1	6
ULK1	LanthaScreen Binding	-2	0	-1	-1
ULK2	LanthaScreen Binding	-3	-6	-6	-3
ULK3	LanthaScreen Binding	-3	5	-3	-6
VRK2	LanthaScreen Binding	-4	0	3	3
WEE1	LanthaScreen Binding	2	17	4	4
WNK1	LanthaScreen Binding	-2	0	-4	1
WNK2	LanthaScreen Binding	0	-1	-4	3
WNK3	LanthaScreen Binding	2	0	-3	-2
ZAK	LanthaScreen Binding	33	34	0	18
