# Supplementary material for: Brain-restricted mTOR inhibition with binary pharmacology
Source: Nature. 2022 Sep 14;609(7928):822–8. doi: 10.1038/s41586-022-05213-y (PMC9492542; doi:10.1038/s41586-022-05213-y)
Supplement: Supplementary file 5 — Source Data Fig. 1 [file 41586_2022_5213_MOESM5_ESM.xlsx]

## Sheet: Fig. 1b
Raw data for Fig. 1b. Kinase inhibition by mTOR inhibitors. Data is shown as residual kinase activity.
[Drug] (nM)	MLN128		MLN128+FKBP		RL-1		RL-1+FKBP
100	-1	5	1	3	-1	0	3	2
33.3	6	6	6	6	3	2	2	4
11.1	18	17	19	19	15	15	14	17
3.7	48	50	49	53	56	54	55	57
1.23	84	81	84	83	87	83	89	86
0.412	99	98	97	96	95	92	97	97
0.137	103	103	106	101	97	96	101	99
0.0457	102	104	102	105	101	99	102	103
0.0152	101	106	103	105	100	101	98	103
0.00495	105	101	103	101	96	100	95	99
0	100	100	100	100	100	100	100	100

## Sheet: Fig. 1c
Raw data for Fig. 1c. Growth inhibition of K562-dCas9-KRAB cells.
RapaLink-1 / nM	No sgRNA			GAL4-4 sgRNA			FKBP12 sgRNA-1			FKBP12 sgRNA-2			No sgRNA + 10 μM FK506
1e-09	100	100	100	100	100	100	100	100	100	100	100	100	100	100	100
0.0152416	98.221	102.996	99.7082	101.863	99.8606	100.119	105.506	102.628	96.1562	97.2191	100.632	101.126	90.7304	95.49	92.3837
0.0457247	104.804	96.4373	102.095	103.056	100.129	98.9614	105.668	102.078	85.8686	97.7063	99.4263	97.7491	91.7724	93.2742	91.026
0.137174	98.0154	97.5628	102.366	97.8709	99.0845	97.6857	99.8702	102.584	89.7276	95.7095	97.9482	99.6852	91.4157	89.1222	88.9009
0.411523	98.7043	98.0688	98.468	99.3099	96.9455	97.4187	100.065	102.132	87.7639	99.1685	99.5332	97.8158	91.6598	92.3631	90.5953
1.23457	69.0104	68.6714	68.1063	71.632	70.4313	67.4428	94.9833	94.8438	86.0533	93.7321	94.186	93.5157	91.763	90.0617	88.7417
3.7037	15.0031	16.0719	14.3485	17.746	15.8338	15.2774	89.3098	83.2596	72.1854	38.5541	41.9621	38.7138	89.7918	91.174	89.4532
11.1111	13.4023	12.2624	12.6642	13.9448	13.723	15.0323	53.7829	50.941	46.1745	19.9055	20.364	21.1046	86.3008	85.9782	86.561
33.3333	12.1483	12.1908	11.8583	13.6321	13.22	14.5715	28.0164	26.1284	21.6828	15.1403	14.2518	15.8	70.168	69.6522	67.2473
