# Supplementary material for: Brain-restricted mTOR inhibition with binary pharmacology
Source: Nature. 2022 Sep 14;609(7928):822–8. doi: 10.1038/s41586-022-05213-y (PMC9492542; doi:10.1038/s41586-022-05213-y)
Supplement: Supplementary file 6 — Source Data Fig. 2 [file 41586_2022_5213_MOESM6_ESM.xlsx]

## Sheet: Fig. 2d
Raw data for Fig. 2d. competition fluorescence polarization assay using fluorescein-labeled rapamycin as the tracer compound
Concentration [nM]	RapaBlock		FK506
100	46	55	46	51
50	56	58	53	55
25	64	62	57	55
12.5	74	74	66	60
6.25	86	88	75	72
3.125	100	104	92	96
1.5625	109	109	104	103
0.78125	110	109	107	103
0.390625	112	110	108	108
0.195312	114	112	110	109
0.0976562	114	112	108	108
0	113	117	108	107

## Sheet: Fig. 2e
Raw data for Fig. 2e. Inhibition of NFAT activation in a luceriferase reporter cell line.
Concentration [nM]	RapaBlock			FK506
0	100	100	100	100	100	100
0.001024	106.1	92	97.9	104.8	94.6	103.8
0.00512	93	91.3	97	103.4	90.3	99.2
0.0256	97.8	104.3	98.9	93.6	87.2	91.4
0.128	95.3	89	97	35.5	35.2	38.5
0.64	97.6	92.3	99.2	0.2	0.2	0.2
3.2	100.4	103.9	98	0.2	0.2	0.1
16	100.2	101.6	105.7	0.1	0.1	0.1
80	104.1	109.3	105.3	0.1	0.1	0.2
400	109.4	107.4	106.7	0.1	0.2	0.1
2000	112.3	110	113.9	0.2	0.2	0.2
10000	112	113.2	110.3	0.2	0.2	0.2
