# Supplementary material for: Brain-restricted mTOR inhibition with binary pharmacology
Source: Nature. 2022 Sep 14;609(7928):822–8. doi: 10.1038/s41586-022-05213-y (PMC9492542; doi:10.1038/s41586-022-05213-y)
Supplement: Supplementary file 7 — Source Data Fig. 3 [file 41586_2022_5213_MOESM7_ESM.xlsx]

## Sheet: Fig. 3b
Raw data for Fig. 3b. Inhibition of cell proliferation by RapaLink-1
[RapaLink-1] (nM)	No RapaBlock			+10 μM RapaBlock
0.005081	115.8	102.5	98.3	104.4	111.7	94.4
0.015242	121.8	109.1	110.9	110	113.9	99.3
0.045725	121.5	108	104.7	112.2	110.5	104.3
0.137174	113.1	112.8	102.9	110.3	116.4	104.2
0.411523	98.2	98.7	94.9	114.7	112.8	107.7
1.23457	44.3	45.5	45.3	109.6	111.8	107
3.7037	29.2	28.4	25.5	105.8	104.9	94.5
11.1111	13.5	22.4	19.1	84.3	94.6	81
33.3333	20.6	20	17.2	64.4	70.2	62.9
100	17.8	16.4	15.6	39.8	43.7	38.7

## Sheet: Fig. 3c
Raw data for Fig. 3c. Inhibition of IL-2 secretion by RapaLink-1
[RapaLink-1] (nM)	No RapaBlock			+10 µM RapaBlock
0.005081	6581.16	6332.27	5840.51	4596.86	6574.88	5859.62
0.015242	6342.48	6161.37	6860.66	4621.98	5392.72	5694.48
0.045725	6261.35	6059.04	6285.42	5493.48	5276.26	6056.43
0.137174	6367.08	6367.6	6351.64	4501.07	6329.65	6310.02
0.411523	6337.77	6266.32	6532.48	5797.33	5310.02	6522.53
1.23457	2712.8	2327.56	3337.76	5361.84	6623.29	6201.15
3.7037	362.628	408.689	558.388	5860.66	6735.83	6648.15
11.1111	251.4	437.215	324.156	4848.63	4895.73	6502.64
33.3333	275.478	292.227	264.486	4350.33	5093.33	4877.15
100	278.356	273.907	280.974	2837.9	2542.68	2708.61

## Sheet: Fig. 3e
Raw data for Fig. 3b. Inhibition of cell proliferation by Rapamycin
[Rapamycin] (nM)	No RapaBlock			+10 μM RapaBlock
0.005081	89.3	86.4	86.7	101.1	101.4	90.8
0.015242	70.2	84.2	80.1	108.2	104.6	94.6
0.045725	58.9	71.7	68.2	102.4	107.7	99.9
0.137174	55.1	66	63.4	110.4	109.6	105.5
0.411523	48.5	57.3	55.8	111.8	104.3	100.4
1.23457	43.2	50.6	45.3	114.6	108.6	104.2
3.7037	44.5	45.4	43.4	106.2	92	97.7
11.1111	42	45.8	42.6	99	90.8	96.3
33.3333	41.2	44.7	42.3	96.2	95.1	85.5
100	32	34	31.5	73.2	69.6	68.3

## Sheet: Fig. 3f
Raw data for Fig. 3f. Inhibition of IL-2 secretion by Rapamycin
[Rapamycin] (nM)	No RapaBlock			+10 µM RapaBlock
0.005081	3505.26	3941.8	3950.69	3684.01	3841.04	3311.59
0.015242	3568.59	3802.04	3829	3960.64	4023.71	3669.35
0.045725	3351.9	3536.4	3552.37	3856.22	4056.95	3791.84
0.137174	2937.87	3159.28	3403.45	4033.13	3577.76	4020.83
0.411523	2246.17	2618.32	2523.84	4004.34	3499.5	3861.19
1.23457	1538.76	1946.24	1803.35	4301.65	4395.86	4103.8
3.7037	1476.21	1624.34	1751.53	4066.89	3684.01	4230.73
11.1111	1251.92	1234.65	1398.74	4063.23	3946.51	4144.88
33.3333	908.82	1132.58	1090.71	4013.77	3518.61	4247.74
100	580.372	339.335	575.923	4023.19	3609.68	3592.67
