# Supplementary material for: Brain-restricted mTOR inhibition with binary pharmacology
Source: Nature. 2022 Sep 14;609(7928):822–8. doi: 10.1038/s41586-022-05213-y (PMC9492542; doi:10.1038/s41586-022-05213-y)
Supplement: Supplementary file 8 — Source Data Fig. 4 [file 41586_2022_5213_MOESM8_ESM.xlsx]

## Sheet: Fig. 4a
Raw data for figure 4a. Quantified immunoblot data.
	p-RPS6 Muscle
	INS(-)	INS(+)	RB 4h	RL1 4h	RB/RL1 4h	RB 24h	RL1 24h	RB/RL1 24h
Rep1	1	3.75	2.39	0.9	2.15	3.51	1.11	1.62
Rep2	1	2.6	2.47	1.3	2.09	2.13	1.39	2
Rep3	1	2.3	2.32	1.14	1.84	2.07	1.11	1.7
	p-RPS6 Brain
	INS(-)	INS(+)	RB 4h	RL1 4h	RB/RL1 4h	RB 24h	RL1 24h	RB/RL1 24h
Rep1	1	2.05	1.92	1.23	0.9	1.78	0.89	0.6
Rep2	1	2.17	2.13	1.15	0.75	1.76	0.78	0.51
Rep3	1	2.98	3	1.11	0.94	3.3	1.52	0.99
	p-4EBP1 Muscle
	INS(-)	INS(+)	RB 4h	RL1 4h	RB/RL1 4h	RB 24h	RL1 24h	RB/RL1 24h
Rep1	1	2.31	1.7	1	1.7	2.04	1.18	1.33
Rep2	1	2.36	2.09	1.04	1.45	2.08	1.08	1.24
Rep3	1	1.76	1.93	1.12	1.67	2.19	1.1	1.37
	p-4EBP1 Brain
	INS(-)	INS(+)	RB 4h	RL1 4h	RB/RL1 4h	RB 24h	RL1 24h	RB/RL1 24h
Rep1	1	1.84	1.83	1.26	0.97	1.46	0.98	0.8
Rep2	1	2.01	2	1.03	0.82	1.83	0.96	0.72
Rep3	1	1.42	1.39	0.71	0.58	1.26	0.78	0.59

## Sheet: Fig. 4b Tumor Size
Raw data for figure 4b. U87MG-Luc
Tumor size (measured by bioluminescence) (empty cells indicate death or euthanization of individual mouse)
Days	Combo						Rapablock						Rapalink-1						Vehicle
0	27900000	3330000	1990000	2850000	9550000	739000	10700000	2010000	11600000	17700000	2260000	10400000	4240000	1010000	1910000	5080000	3680000	9440000	3990000	316000	4520000	731000	24100000	1340000
5	22100000	181000	2400000	4170000	71300	373000	28000000	11500000	3180000	43100000	13000000	366000	1460000	640000	1800000	5970000	155000	7230000	27300000	675000	3540000	2540000	21600000	1200000
10	14900000	9600000	685000	15500000	2890000	933000	73500000	25400000	8750000	1970000	19800000	27300000	3420000	1030000	12000000	3100000	5850000	4400000	76500000	1940000	6720000	326000	99500000	168000
15	17900000	15700000	2890000	19700000	3910000	881000	820000000	161000000	1140000	1140000000	112000000	171000000	11100000	3790000	12200000	19000000	408000	7800000	464000000	11400000	54400000	39900000	996000000	34600000
20	31600000	29800000	8920000	46700000	20300000	1730000	47000000		739000000	6750000000	1500000000	1360000000	53600000	17300000	32400000	53200000	63600000	11500000		61000000	591000000	265000000	3470000000	310000000
25	134000000	705000000	34100000	180000000	173000000	6600000							605000000	412000000	640000000	201000000	1240000000	128000000
30	380000000		95200000	16600000		436000							1100000000	366000000		814000000		167000000

## Sheet: Fig. 4b Survival
Raw data for figure 4b. U87MG-Luc
Mouse survival
Animal#	Days	Combo	Rapablock	RL-1	Vehicle
92972	41	1
92977	30	1
92983	42	1
92986	39	1
92994	31	1
92998	48	1
92971	25		1
92976	21		1
92982	28		1
92989	23		1
92993	25		1
92997	28		1
92978	32			1
92984	32			1
92987	30			1
92988	41			1
92991	30			1
92999	40			1
92974	22				1
92979	21				1
92981	30				1
92992	28				1
92996	25				1
93000	29				1

## Sheet: Fig. 4b Mouse weight
Raw data for figure 4b. U87MG-Luc
Mouse weight (g) (empty cells indicate death or euthanization of individual mouse)
Days	Combination						Rapablock						Rapalink-1						Vehicle
0	20.6	18.5	23.9	22.3	21.5	20.7	22.9	23.2	19.4	23.7	18.4	20.5	25.3	21.6	19	22.3	21.7	23.2	17.9	23	21	24	20.2	24.7
5	20.9	20.3	25.7	23.2	22.6	22.3	25.2	24.1	21.1	25.1	20.4	22.3	26.2	22.3	20.2	23.3	23.2	23.2	20.5	23.7	22.8	25.3	21.9	26
10	20.5	21.1	26.3	23.2	22.2	21.8	25.3	23.8	21.3	24.6	21.1	22.5	26.1	22.4	20.7	22.4	22.7	21.8	20.4	23.7	22.2	24.9	22.2	26
15	20.6	20.9	26.3	23	22.7	21.6	25	23	21.9	24.4	21.8	23	25.2	22	20.3	23.7	23.4	21.9	19.1	23.6	22.3	24.9	22	25.8
20	21.5	21.5	27.5	23.5	23.9	23	23.9		23.1		19.5	24.1	26.4	22.6	21.3	25.8	23.9	23.3		25	23.3	25.7	21.1	26.8
25	21.1	16.6	26.6	22.5	23.5	22.9							22.4	22.3	20.3	24.8	21.6	23.4

## Sheet: Fig. 4c Tumor Size
Raw data for figure 4c. GBM43-Luc
Tumor size (measured by bioluminescence) (empty cells indicate death or euthanization of individual mouse)
Days	Combo						RapaBlock						RapaLink-1						Vehicle
0	5150000	3720000	670000	184000	122000	1130000	6780000	3240000	1560000	545000	240000	88600	9520000	3020000	1670000	519000	248000	80200	10400000	2330000	1730000	488000	304000
4	1500000	905000000	374000	1760000	214000	221000	20000000	920000	2990000	550000	781000	188000	1310000	940000	1040000	482000	175000	141000	26900000	625000	173000	721000	429000
7	354000000	591000000	20700000	72900000	769000	-337000*	1130000000	47100000	178000000	42300000	19300000	2230000	121000000	131000000	102000000	25200000	4850000	-20800*	1050000000	23900000	478000	22100000	15400000
10	852000000	9460000	2780000000	214000000	687000000	181000000	3810000000	1590000000	1220000000	782000000	3210000	104000000	686000000	671000000	515000000	1100000000	3050000000	2140000	610000000	4140000	4490000000	273000000	462000000

## Sheet: Fig. 4c Survival
Raw data for figure 4c. GBM43-Luc
Mouse survival
Days	Combo	Rapablock	RL-1	Vehicle
17	1
18	1
21	1
22	1
23	1
23	1
16		1
16		1
17		1
17		1
18		1
18		1
17			1
17			1
18			1
18			1
19			1
19			1
16				1
16				1
17				1
18				1
18				1

## Sheet: Fig. 4c Mouse weight
Raw data for figure 4c. GBM43-Luc
Mouse weight (g) (empty cells indicate death or euthanization of individual mouse)
Days	Combo						RapaBlock						RapaLink-1						Vehicle
0	20.7	22.8	21.8	24.3	20.9	22.6	24.1	22.4	24.3	22.5	18.4	23.4	23.5	21.9	22.3	22.1	19.3	21.6	22.5	23.7	25.4	23.6	21.4
4	20.3	23.3	21.1	23.6	21.5	22.2	25.1	23.3	25	22.5	20	24	22.9	20.8	22.2	23.1	20.1	22.2	23.7	24.7	26.8	24.9	23.4
7	19.2	23.3	20	22.4	21.2	21.8	25	23.4	25.8	22	20	25	22.7	19.8	21.2	20.8	19.6	22.9	23.3	23.8	26.1	24.2	23.8
10	18.8	21.2	20.6	22.2	19.8	20.8	24.8	22.7	24.8	21.7	19.6	24.5	20.5	20.2	21.6	20.6	19.4	22	20.1	24	26.2	24.9	23.4
