# Supplementary material for: Brain-restricted mTOR inhibition with binary pharmacology
Source: Nature. 2022 Sep 14;609(7928):822–8. doi: 10.1038/s41586-022-05213-y (PMC9492542; doi:10.1038/s41586-022-05213-y)
Supplement: Supplementary file 9 — Source Data Fig. 5 [file 41586_2022_5213_MOESM9_ESM.xlsx]

## Sheet: Fig. 5c
Raw data for Fig. 5c. LRRK2 kinase inhibition. Data is shown as residual kinase activity.
[Drug] (nM)	GNE7915		GNE7915 + 10 µM FKBP12		FK-GNE7915		FK-GNE7915 + 10 µM FKBP12
10000	3	3	5	3	5	3	6	5
3330	3	3	5	5	5	4	5	5
1110	4	3	5	5	10	9	8	7
370	5	3	4	5	29	25	14	14
123	4	3	5	6	54	47	24	31
41.2	6	10	8	9	66	70	38	41
13.7	18	16	17	15	89	90	57	57
4.57	39	41	38	39	94	107	78	65
1.52	68	75	68	66	106	95	91	87
0.495	78	96	84	84	101	95	91	87
0	100	100	100	100	100	100	100	100

## Sheet: Fig. 5d
Raw data for Fig. 5d. P-LRRK2(S935) in RAW264.7 cells.
Conc (nM)	GNE-7915			FK-GNE7915
0	100	100	100	100	100	100
0.457247	93.9	94	94.8	84.5	90.2	94.3
1.37174	113.4	112.1	104.8	79.4	82.9	87.4
4.11523	116.1	116.6	114.3	67.8	77.9	73.6
12.3457	104.6	91.1	91.3	32.2	34.9	34.9
37.037	75.2	70.5	70.4	13.7	14.5	16.2
111.111	43.3	40.8	41	11.4	13.1	11.4
333.333	26.6	22.6	23.5	13.1	12.6	11.8
1000	17.7	14.2	15.7	14	15.7	13.3

## Sheet: Fig. 5e
Raw data for Fig. 5e. P-LRRK2(S935) in RAW264.7 cells.
	No RapaBlock			+1 µM RapaBlock
DMSO	92.8	104	103.3	108.6	102.8	96.1
100 nM GNE7915	56	55.7	48.1	61.9	64.8	53.2
100 nM FK-GNE7915	16.7	15.6	13.4	99.2	97.5	90.7
